# Supplementary material for: Trichoderma harzianum Cellobiohydrolase Thph2 Induces Reactive Oxygen Species-Mediated Resistance Against Southern Corn Leaf Blight in Maize
Source: J Fungi (Basel). 2025 Aug 27;11(9):629. doi: 10.3390/jof11090629 (PMC12470592; doi:10.3390/jof11090629)
Supplement: Supplementary file 1 [file jof-11-00629-s001.zip]

Archive with 1 entries (1 files):
- jof-3758312-supplementary.pdf
